# Supplementary material for: Synergistic Effect of a Flavonoid-Rich Cocoa–Carob Blend and Metformin in Preserving Pancreatic Beta Cells in Zucker Diabetic Fatty Rats
Source: Nutrients. 2024 Jan 17;16(2):273. doi: 10.3390/nu16020273 (PMC10821282; doi:10.3390/nu16020273)
Supplement: Supplementary file 1 [file nutrients-16-00273-s001.zip]

Archive with 1 entries (1 files):
- nutrients-2764495-supplementary.pdf
